# Supplementary material for: Cost-Effective, Highly Selective and Environmentally Friendly Superhydrophobic Absorbent from Cigarette Filters for Oil Spillage Clean up
Source: Polymers (Basel). 2018 Oct 5;10(10):1101. doi: 10.3390/polym10101101 (PMC6403843; doi:10.3390/polym10101101)
Supplement: Supplementary file 1 [file polymers-10-01101-s001.zip]

Archive with 6 entries (5 files):
- Supporting Information 2018.09.19.docx
- Video S1 to S4 2018.03.20/
- Video S1 to S4 2018.03.20/Video S1.mp4
- Video S1 to S4 2018.03.20/Video S2.mp4
- Video S1 to S4 2018.03.20/Video S3.mp4
- Video S1 to S4 2018.03.20/Video S4.mp4
